# Supplementary material for: Dietary Supplementation of Tannins: Effect on Growth Performance, Serum Antioxidant Capacity, and Immunoglobins of Weaned Piglets—A Systematic Review with Meta-Analysis
Source: Antioxidants (Basel). 2024 Feb 15;13(2):236. doi: 10.3390/antiox13020236 (PMC10886058; doi:10.3390/antiox13020236)
Supplement: Supplementary file 1 [file antioxidants-13-00236-s001.zip]

Archive with 1 entries (1 files):
- antioxidants-2852584-supplementary.pdf
